# Supplementary material for: Type I Interferonopathy among Non-Elderly Female Patients with Post-Acute Sequelae of COVID-19
Source: Viruses. 2024 Aug 28;16(9):1369. doi: 10.3390/v16091369 (PMC11435747; doi:10.3390/v16091369)
Supplement: Supplementary file 1 [file viruses-16-01369-s001.zip]

Archive with 1 entries (1 files):
- viruses-3155892-supplementary.pdf
